# Supplementary material for: Genetic Evolution and Variation of Human Adenovirus Serotype 31 Epidemic Strains in Beijing, China, during 2010–2022
Source: Viruses. 2023 May 25;15(6):1240. doi: 10.3390/v15061240 (PMC10305296; doi:10.3390/v15061240)
Supplement: Supplementary file 1 [file viruses-15-01240-s001.zip]

Archive with 1 entries (1 files):
- viruses-2393014-supplementary Figure S1.pdf
